# Supplementary material for: A Guide to Biodetection in Droplets
Source: Anal Chem. 2024 Jun 6;96(24):9745–55. doi: 10.1021/acs.analchem.3c04282 (PMC11190884; doi:10.1021/acs.analchem.3c04282)
Supplement: Supplementary file 1 — ac3c04282_si_001.zip [file ac3c04282_si_001.zip]

Archive with 2 entries (2 files):
- Table S1.xlsx
- Cover Page.pdf
