# Supplementary material for: A Guide to Biodetection in Droplets
Source: Anal Chem. 2024 Jun 6;96(24):9745–55. doi: 10.1021/acs.analchem.3c04282 (PMC11190884; doi:10.1021/acs.analchem.3c04282)
Supplement: Supplementary file 1 — ac3c04282_si_001.zip [file ac3c04282_si_001.zip › Table S1.xlsx]

## Sheet: Table S1
Study Area	Aim	Technique	Label	Biosample	Label attribute	Signal	Target	Authors	Citation Number	URL
Biomolecules and their activity	Detection and screening of proteins	Chemiluminescence	Coated gold nanoparticles, Luminol	Human serum	Specific	Chemiluminescence	Lysozomes	Giuffrida et al 2018	37	https://www.sciencedirect.com/science/article/pii/S0956566317308461?via%3Dihub
Biomolecules and their activity	Detection and screening of proteins	ddELISA	FDG (Fluorescein di-β-D-galactopyranoside), Coated paramagnetic beads	Human serum	Specific	Fluorescence	Antigen, Enzyme activity	Cohen et al. 2020	40	https://pubs.acs.org/doi/abs/10.1021/acsnano.0c02378
Biomolecules and their activity	Detection and screening of proteins	Microscopy (Epifluorescence)	Antibody, Coated paramagnetic beads, RGP (Resorufin ß-d-galactopyranoside)	Blood samples from commercial provider	Specific	Fluorescence	Antigen, Enzyme activity	Byrnes et al. 2020	39	https://pubs.acs.org/doi/full/10.1021/acs.analchem.9b02526
Biomolecules and their activity	Detection and screening of proteins	Microscopy (Fluorescence)	Amplex UltraRed - Resorufin	Protein libraries	Specific	Fluorescence	Enzyme activity	Kolaitis et al. 2022	38	https://chemrxiv.org/engage/chemrxiv/article-details/62c6833d5163113bde145761
Biomolecules and their activity	Detection and screening of proteins	Microscopy (Label-free)	Label-free	Proteins from commercial provider	Universal	Interfacial tension	Proteins	Kebriaei and Basu,2021	41	https://link.springer.com/article/10.1007/s10404-021-02443-w
Biomolecules and their activity	Investigation of small molecules	Chemiluminescence	Carboxylated immunomagnetic beads, Luminescent substrate	Human serum	Specific	Chemiluminescence	Antigen	Huang et al. 2022	4	https://www.sciencedirect.com/science/article/abs/pii/S0956566321007211
Biomolecules and their activity	Investigation of small molecules	LIF and LEDIF (Fluorescence)	Cation exchanger, Cationic fluorophore Methylene blue, Ionophores	Human sweat and blood	Specific, Universal	Fluorescence	Electrolytes	Wang et al. 2021	42	https://pubs.acs.org/doi/full/10.1021/acs.analchem.1c03394
Biomolecules and their activity	Investigation of small molecules	MALDI-MS, Microscopy (Label-free)	Label-free	GABA purchased from commercial provider	Universal	Ions, Optical density	Neurotransmitters	Bell et al. 2021	46	https://pubs.acs.org/doi/10.1021/acsmeasuresciau.1c00017
Biomolecules and their activity	Investigation of small molecules	Microscopy (Fluorescence)	Semiconducting polymer dots	Dopamine and urea (and other reagents) from commercial provider	Specific	Fluorescence	Neurotransmitters	Alizadeh and Salimi 2019	47	https://doi.org/10.1016/j.aca.2019.08.036
Biomolecules and their activity	Investigation of small molecules	SERS	AlexaFluor, Fluorescein-5-maleimide, Silver nanoparticles	Purified recombinant FUS	Specific, Universal	Fluorescence, Vibrational energy	Biomolecular condensates	Avni et al. 2022	43	https://www.nature.com/articles/s41467-022-32143-0.pdf?origin=ppub
Biomolecules and their activity	Monitoring metabolic activity	FACS, Microscopy (Fluorescence)	Antibody, CellTracker™ Green	Isolated effector cells	Specific	Fluorescence	Cytokines	Yuan et al. 2020	36	https://pubs.rsc.org/en/content/articlelanding/2020/LC/C9LC01261C
Biomolecules and their activity	Monitoring metabolic activity	Flow radiocytometry	Radiofluorogenic probes, Radiotracer	MDA-MB-231 cancer cell line	Specific	Fluorescence	Metabolic glucose flux	Ha et al. 2021	34	https://doi.org/10.1016/j.bios.2021.113565
Biomolecules and their activity	Monitoring metabolic activity	Microscopy (Fluorescence)	pH-sensing fluorescent dye	Peripheral blood and cellular suspension	Specific	Fluorescence	Excessive lactase production	Radfar et al. 2023	33	https://www.sciencedirect.com/science/article/abs/pii/S0956566322010065?via%3Dihub
Cells	Cell selection and enrichment	Culturing	Label-free	Bacteria extract from soil sample	Universal	Visible growth of colony	Bacteria with specific characteristic	Mahler et al. 2021	52	https://www.ncbi.nlm.nih.gov/pmc/articles/PMC8081529/
Cells	Cell selection and enrichment	Culturing, Microscopy (Fluorescence)	GFP, LIVE/DEAD™ staining kit - SYTO9/Propidium Iodide	Stool samples	Specific, Universal	Fluorescence, Visible growth of colony	Bacteria with specific characteristic	Yin et al 2022	63	https://www.ncbi.nlm.nih.gov/pmc/articles/PMC9433703/
Cells	Cell selection and enrichment	Culturing, Microscopy (Label-free)	Label-free	Stool samples	Universal	Optical density, Visible growth of colony	Bacteria with specific characteristic	Watterson et al. 2020	62	https://elifesciences.org/articles/56998
Cells	Cell selection and enrichment	Microscopy (Fluorescence)	CellTrace™ Calcein AM, CellTrace™ Calcein Red-Orange AM, FAM, HEX, SYBR green, Sequence specific molecular transducers	MOLT-4 and SK-BR-3 cancer cells lines	Specific, Universal	Fluorescence	Mammalian cells with specific characteristic	Hyman et al. 2021	28	https://www.ncbi.nlm.nih.gov/pmc/articles/PMC8501953/
Cells	Cell selection and enrichment	Microscopy (Fluorescence)	pH-sensing fluorescent dye	Peripheral blood and cellular suspension	Specific	Fluorescence	Mammalian cells with specific characteristic	Radfar et al. 2023	33	https://www.sciencedirect.com/science/article/abs/pii/S0956566322010065?via%3Dihub
Cells	Cell selection and enrichment	Microscopy (Fluorescence), Microscopy (Label-free)	FAM	Mix of human and bacteria DNA and stool sample	Universal	Fluorescence, Optical density	Bacteria with specific characteristic	Pryzlak et al. 2022	60	https://www.sciencedirect.com/science/article/pii/S266723752100206X
Cells	Cell selection and enrichment	Microscopy (Fluorescence), Microscopy (Label-free)	GFP, Label-free	Stool samples	Universal	Fluorescence, Optical density	Bacteria with specific characteristic	Villa. et al. 2020	59	https://journals.asm.org/doi/full/10.1128/mSystems.00864-19
Cells	Cell selection and enrichment	Microscopy (Fluorescence), Microscopy (Label-free)	YFP	Viable bacteria suspension of target strains	Universal	Fluorescence, Optical density	Bacteria strains (label encoded)	Taylor et al 2022	58	https://iopscience.iop.org/article/10.1088/1478-3975/ac4c9b/pdf
Cells	Cell selection and enrichment	Microscopy (Label-free)	Label-free	CD4+ T-cells from commercial provider	Universal	Optical density	Mammalian cells with specific characteristic	Zielke et al. 2022	64	https://www.ncbi.nlm.nih.gov/pmc/articles/PMC9503730/
Cells	Measuring cell growth in response to external stimuli	Light scatter (Label-free)	Label-free	Viable bacteria suspension of target strains	Universal	Light scattering	Cell viability	Pacocha et al. 2021	56	https://pubs.acs.org/doi/10.1021/acs.analchem.0c03408
Cells	Measuring cell growth in response to external stimuli	Light scatter (Label-free)	Label-free	Viable bacteria suspension of target strains	Universal	Light scattering	Cell viability	Pacocha et al. 2022	55	https://pubs.rsc.org/en/content/articlepdf/2022/lc/d2lc00234e
Cells	Measuring cell growth in response to external stimuli	Microscopy (Fluorescence)	AlexaFluor, Antibody, Hoechst 33342, LIVE/DEAD™ staining kit - Calcein AM/Ethidium homodimer 2, Luminescent substrate, XTT	MCF7 and MDA-MB-231 cancer cell lines	Specific, Universal	Fluorescence	Cell viability	Seeto et al. 2022	49	https://doi.org/10.1021/acsbiomaterials.2c00285
Cells	Measuring cell growth in response to external stimuli	Microscopy (Fluorescence)	mCherry, mKATE	Bacteria extract from soil sample	Universal	Fluorescence	Cell viability	Mahler et al. 2021	52	https://www.ncbi.nlm.nih.gov/pmc/articles/PMC8081529/
Cells	Measuring cell growth in response to external stimuli	Microscopy (Fluorescence)	MUG	Viable E. coli suspension	Specific	Fluorescence	Cell viability	Byrnes et al. 2018	50	https://doi.org/10.1039/C8AN00029H
Cells	Measuring cell growth in response to external stimuli	Microscopy (Label-free), Microscopy (RGB colour)	Colored beads	Viable E. coli suspension	Universal	Optical density, RGB colour	Cell viability, Concentration of reagent	Svensson et al. 2018	53	https://onlinelibrary.wiley.com/doi/full/10.1002/smll.201802384
Cells	Measuring cell growth in response to external stimuli	Microscopy (Label-free), Microscopy (RGB colour)	Food dye	Viable E. coli suspension	Universal	Optical density, RGB colour	Cell viability, Concentration of reagent	Jeong et al. 2021	54	https://www.ncbi.nlm.nih.gov/pmc/articles/PMC8393621/
Cells	Monitoring and measuring cell interaction	Microscopy (Fluorescence)	Atto425, Chlorophyll, FITC, Nile red	Bacteria-algal target cells and dextran-in-PEG emulsion	Specific, Universal	Fluorescence	Cell movement/position	Xu et al. 2020	20	https://www.nature.com/articles/s41467-020-19823-5
Cells	Monitoring and measuring cell interaction	Microscopy (Fluorescence)	CFP, GFP, RFP, YFP	Viable bacteria suspension of target strains	Universal	Fluorescence	Bacteria strains (label encoded), Cell viability	Hsu et al. 2019	65	https://www.sciencedirect.com/science/article/pii/S2405471219302315
Cells	Monitoring and measuring cell interaction	Microscopy (Fluorescence), Microscopy (Label-free)	mCherry, mNeonGreen	Viable bacteria suspension of target strains	Universal	Fluorescence, Optical density	Bacteria strains (label encoded), Cell viability	Tan et al. 2022	66	https://www.ncbi.nlm.nih.gov/pmc/articles/PMC8970485/
Nucleic acid	Detection and identification of pathogens	Droplet reader	BHQ1, FAM, HEX, Probes, TAMRA	Throat swabs from patients	Specific, Universal	Fluorescence	Viral pathogen	Suo et al. 2020	13	https://www.tandfonline.com/doi/full/10.1080/22221751.2020.1772678
Nucleic acid	Detection and identification of pathogens	Droplet reader	BHQ1, FAM, MGB, TAMRA	Cucumber seeds and freeze-dried leaves infected with CGMMV	Universal	Fluorescence	Viral pathogen	Tian et al. 2022	14	https://www.sciencedirect.com/science/article/pii/S2405844022039317
Nucleic acid	Detection and identification of pathogens	Droplet reader	ThT (Thioflavin T), RFD-EC1	Clinical urine samples	Specific	Fluorescence	Bacterial pathogen	Chi et al. 2022	15	https://pubs.rsc.org/en/content/articlehtml/2022/ay/d2ay00656a
Nucleic acid	Detection and identification of pathogens	Microscopy (Fluorescence)	CAS13a, Fluor reporter molecule (RNAse Alert v2 kit), cRNA	Isolated bacterial DNA from reference strains and clinical isolates	Specific	Fluorescence	Bacterial pathogen	Thakku et al. 2022	24	https://doi.org/10.1093/pnasnexus/pgac021
Nucleic acid	Detection and identification of pathogens	Microscopy (Fluorescence)	FAM, HEX	Purified genomic DNA powder from known bacterial target	Universal	Fluorescence	Bacterial pathogen	Wu et al. 2022	23	https://www.sciencedirect.com/science/article/pii/S0003267022010844
Nucleic acid	Detection and identification of pathogens	Microscopy (Fluorescence)	Molecular beacon probe, SYTOX Orange	Plasmids with incorporated target sequences	Specific, Universal	Fluorescence	Gene variants, Viral pathogen	Fang et al. 2022	18	https://doi.org/10.1016/j.snb.2021.131339
Nucleic acid	Detection and identification of pathogens	Microscopy (Fluorescence)	SYBR green	Bacteria contaminated milk	Universal	Fluorescence	Bacterial pathogen	Azizi et al. 2019	21	https://pubs.acs.org/doi/10.1021/acssensors.8b01206
Nucleic acid	Detection and identification of pathogens	Microscopy (Fluorescence), Microscopy (Label-free)	EvaGreen, Molecular beacon probe	Bacterial chromosomal DNA	Specific, Universal	Fluorescence, Optical density	Gene variants	Hsieh et al. 2022	22	https://pubs.acs.org/doi/full/10.1021/acs.analchem.2c02979
Nucleic acid	Detection and identification of pathogens	Microscopy (Fluorescence), Microscopy (Label-free)	FITC, Label-free, SYBR green, TRITC	Plasmids with incorporated target sequences	Universal	Fluorescence, Optical density	Bacterial pathogen, Viral pathogen	Chen et al. 2022	19	https://www.ncbi.nlm.nih.gov/pmc/articles/PMC8948574/
Nucleic acid	Gene detection and expression analysis	Droplet reader	EvaGreen	Thoracic thymus from animals	Universal	Fluorescence	Gene expression level	Divari et al. 2022	26	https://journals.plos.org/plosone/article?id=10.1371/journal.pone.0271613
Nucleic acid	Gene detection and expression analysis	Microscopy (Fluorescence)	CAS13a, Fluor reporter molecule (RNAse Alert v2 kit), cRNA	Isolated bacterial DNA from reference strains and clinical isolates	Specific	Fluorescence	Gene variants	Thakku et al. 2022	24	https://academic.oup.com/pnasnexus/article/1/1/pgac021/6569121
Nucleic acid	Gene detection and expression analysis	Microscopy (Fluorescence)	CellTrace™ Calcein AM, CellTrace™ Calcein Red-Orange AM, FAM, HEX, SYBR green, Sequence specific molecular transducers	MOLT-4 and SK-BR-3 cancer cells lines	Specific, Universal	Fluorescence	Gene expression level	Hyman et al. 2021	28	https://www.ncbi.nlm.nih.gov/pmc/articles/PMC8501953/
Nucleic acid	Gene detection and expression analysis	Microscopy (Fluorescence)	LSSmOrange, mNeonGreen, mScarlet-I	Protein-coding DNA sequences	Universal	Fluorescence	Gene expression level	Sierra et al. 2022	27	https://www.ncbi.nlm.nih.gov/pmc/articles/PMC8936439/
Nucleic acid	Gene detection and expression analysis	Microscopy (Fluorescence)	SYBR green	CNS cells isolated from mice	Specific, Universal	Fluorescence	Gene expression level	Clark et al. 2023	29	https://www.nature.com/articles/s41586-022-05613-0
